# Supplementary material for: Limited column formation in the embryonic growth plate implies divergent growth mechanisms during pre- and postnatal bone development
Source: eLife. 2024 Sep 13;13:e95289. doi: 10.7554/eLife.95289 (PMC11509684; doi:10.7554/eLife.95289)
Supplement: Figure 6—source data 1. [file elife-95289-fig6-data1.xlsx]

## Sheet: Raw
BONE	SITE	AGE	area(um^2)	equiv_radius(um)	Distance from longitudinal origin (um)	filename
Femur	Distal	E17	237295	274.833	799.568	Femur_WT_E17_p0m0_wt_NA_103.h5
Femur	Distal	E17	215889	262.144	735.317	Femur_WT_E17_p0m0_wt_NA_11.h5
Femur	Distal	E17	260637	288.033	792.429	Femur_WT_E17_p0m0_wt_NA_20.h5
Femur	Distal	E17	260382	287.893	778.151	Femur_WT_E17_p0m0_wt_NA_31.h5
Femur	Distal	E17	242748	277.973	699.622	Femur_WT_E17_p0m0_wt_NA_32.h5
Femur	Distal	E17	253960	284.32	728.178	Femur_WT_E17_p0m0_wt_NA_35.h5
Femur	Distal	E18	354668	335.997	1099.41	Femur_WT_E18_p0m0_wt_NA_13_scx.h5
Femur	Distal	E18	341315	329.612	1006.6	Femur_WT_E18_p0m0_wt_NA_13p.h5
Femur	Distal	E18	333619	325.875	1020.88	Femur_WT_E18_p0m0_wt_NA_3p.h5
Femur	Distal	E18	356044	336.649	1056.57	Femur_WT_E18_p0m0_wt_NA_54m.h5
Femur	Distal	E18	352527	334.982	1070.85	Femur_WT_E18_p0m0_wt_NA_55m.h5
Femur	Distal	E18	352425	334.933	1056.57	Femur_WT_E18_p0m0_wt_NA_56m.h5
Femur	Distal	E18	332396	325.277	1070.85	Femur_WT_E18_p0m0_wt_NA_95m.h5
Fibula	Distal	E17	38376.9	110.525	849.541	Fibula_WT_E17_p0m0_wt_NA_12.h5
Fibula	Distal	E17	53921.3	131.01	828.124	Fibula_WT_E17_p0m0_wt_NA_20.h5
Fibula	Distal	E17	41536.7	114.985	763.873	Fibula_WT_E17_p0m0_wt_NA_31.h5
Fibula	Distal	E17	38122.1	110.157	728.178	Fibula_WT_E17_p0m0_wt_NA_34.h5
Fibula	Distal	E17	41536.7	114.985	763.873	Fibula_WT_E17_p0m0_wt_NA_35.h5
Fibula	Distal	E18	48417.1	124.144	1077.99	Fibula_WT_E18_p0m0_wt_NA_103.h5
Fibula	Distal	E18	49385.4	125.379	1035.15	Fibula_WT_E18_p0m0_wt_NA_11_Scx.h5
Fibula	Distal	E18	50098.9	126.281	1070.85	Fibula_WT_E18_p0m0_wt_NA_13p.h5
Fibula	Distal	E18	50608.6	126.922	1099.41	Fibula_WT_E18_p0m0_wt_NA_54m.h5
Fibula	Distal	E18	55195.4	132.549	1049.43	Fibula_WT_E18_p0m0_wt_NA_55m.h5
Fibula	Distal	E18	49691.2	125.766	1127.96	Fibula_WT_E18_p0m0_wt_NA_56m.h5
Fibula	Distal	E18	49079.6	124.99	1127.96	Fibula_WT_E18_p0m0_wt_NA_q1.h5
Fibula	Proximal	E17	49079.6	124.99	913.792	Fibula_WT_E17_p0m0_wt_NA_12.h5
Fibula	Proximal	E17	47703.5	123.225	806.707	Fibula_WT_E17_p0m0_wt_NA_20.h5
Fibula	Proximal	E17	49793.1	125.895	742.456	Fibula_WT_E17_p0m0_wt_NA_31.h5
Fibula	Proximal	E17	51271.1	127.75	728.178	Fibula_WT_E17_p0m0_wt_NA_34.h5
Fibula	Proximal	E17	48315.1	124.013	749.595	Fibula_WT_E17_p0m0_wt_NA_35.h5
Fibula	Proximal	E18	69109	148.317	1092.27	Fibula_WT_E18_p0m0_wt_NA_103.h5
Fibula	Proximal	E18	56214.7	133.767	1120.82	Fibula_WT_E18_p0m0_wt_NA_11_Scx.h5
Fibula	Proximal	E18	62126.7	140.626	1085.13	Fibula_WT_E18_p0m0_wt_NA_13p.h5
Fibula	Proximal	E18	71045.7	150.381	1099.41	Fibula_WT_E18_p0m0_wt_NA_54m.h5
Fibula	Proximal	E18	70077.3	149.353	1063.71	Fibula_WT_E18_p0m0_wt_NA_55m.h5
Fibula	Proximal	E18	65898.2	144.831	1142.24	Fibula_WT_E18_p0m0_wt_NA_56m.h5
Fibula	Proximal	E18	60903.6	139.234	1235.05	Fibula_WT_E18_p0m0_wt_NA_q1.h5
Humerus	Proximal	E17	263644	289.69	913.792	Humerus_WT_E17_p0m0_wt_11.h5
Humerus	Proximal	E17	305231	311.702	992.321	Humerus_WT_E17_p0m0_wt_13.h5
Humerus	Proximal	E17	300899	309.482	892.375	Humerus_WT_E17_p0m0_wt_31.h5
Humerus	Proximal	E17	296261	307.088	849.541	Humerus_WT_E17_p0m0_wt_32.h5
Humerus	Proximal	E17	302377	310.241	842.402	Humerus_WT_E17_p0m0_wt_33.h5
Humerus	Proximal	E17	261503	288.512	785.29	Humerus_WT_E17_p0m0_wt_q1.h5
Humerus	Proximal	E17	261809	288.68	735.317	Humerus_WT_E17_p0m0_wt_q2.h5
Humerus	Proximal	E17	281125	299.14	835.263	Humerus_WT_E17_p0m0_wt_q3.h5
Humerus	Proximal	E18	388050	351.454	1142.24	Humerus_WT_E18_p0m0_wt_103m.h5
Humerus	Proximal	E18	375665	345.801	1142.24	Humerus_WT_E18_p0m0_wt_121.h5
Humerus	Proximal	E18	385757	350.414	1142.24	Humerus_WT_E18_p0m0_wt_13p.h5
Humerus	Proximal	E18	386980	350.969	1170.8	Humerus_WT_E18_p0m0_wt_14p.h5
Humerus	Proximal	E18	416387	364.06	1199.35	Humerus_WT_E18_p0m0_wt_54m.h5
Humerus	Proximal	E18	426733	368.556	1199.35	Humerus_WT_E18_p0m0_wt_55m.h5
Humerus	Proximal	E18	411545	361.938	1185.07	Humerus_WT_E18_p0m0_wt_56m.h5
Humerus	Proximal	E18	414399	363.19	1206.49	Humerus_WT_E18_p0m0_wt_94.h5
Radius	Distal	E17	93827.2	172.818	956.626	Radius_WT_E17_p0m0_wt_NA_11.h5
Radius	Distal	E17	88119	167.479	870.958	Radius_WT_E17_p0m0_wt_NA_12.h5
Radius	Distal	E17	102848	180.935	1035.15	Radius_WT_E17_p0m0_wt_NA_13.h5
Radius	Distal	E17	97751.5	176.395	856.68	Radius_WT_E17_p0m0_wt_NA_31.h5
Radius	Distal	E17	95356.1	174.221	935.209	Radius_WT_E17_p0m0_wt_NA_83m.h5
Radius	Distal	E17	86590.1	166.02	806.707	Radius_WT_E17_p0m0_wt_NA_q1.h5
Radius	Distal	E17	79964.6	159.542	735.317	Radius_WT_E17_p0m0_wt_NA_q2.h5
Radius	Distal	E17	87711.3	167.091	863.819	Radius_WT_E17_p0m0_wt_NA_q3.h5
Radius	Distal	E18	139084	210.409	1277.88	Radius_WT_E18_p0m0_wt_NA_103m.h5
Radius	Distal	E18	125018	199.485	1249.33	Radius_WT_E18_p0m0_wt_NA_121.h5
Radius	Distal	E18	122368	197.36	1242.19	Radius_WT_E18_p0m0_wt_NA_13p.h5
Radius	Distal	E18	127108	201.146	1235.05	Radius_WT_E18_p0m0_wt_NA_14p.h5
Radius	Distal	E18	142244	212.786	1370.69	Radius_WT_E18_p0m0_wt_NA_3m.h5
Radius	Distal	E18	143569	213.774	1263.6	Radius_WT_E18_p0m0_wt_NA_54m.h5
Radius	Distal	E18	142958	213.319	1263.6	Radius_WT_E18_p0m0_wt_NA_55m.h5
Radius	Distal	E18	130879	204.108	1263.6	Radius_WT_E18_p0m0_wt_NA_56m.h5
Tibia	Distal	E17	120023	195.46	735.317	Tibia_WT_E17_p0m0_wt_NA_31.h5
Tibia	Distal	E17	128993	202.632	721.039	Tibia_WT_E17_p0m0_wt_NA_33.h5
Tibia	Distal	E17	122113	197.154	706.761	Tibia_WT_E17_p0m0_wt_NA_34.h5
Tibia	Distal	E17	129962	203.391	728.178	Tibia_WT_E17_p0m0_wt_NA_35.h5
Tibia	Distal	E18	179041	238.727	985.182	Tibia_WT_E18_p0m0_wt_NA_103.h5
Tibia	Distal	E18	183169	241.463	1006.6	Tibia_WT_E18_p0m0_wt_NA_54m.h5
Tibia	Distal	E18	184902	242.603	949.487	Tibia_WT_E18_p0m0_wt_NA_55m.h5
Tibia	Distal	E18	178786	238.557	1113.68	Tibia_WT_E18_p0m0_wt_NA_95m.h5
Tibia	Distal	E18	171447	233.609	1092.27	Tibia_WT_E18_p0m0_wt_NA_q1.h5
Tibia	Proximal	E17	213035	260.406	935.209	Tibia_WT_E17_p0m0_wt_NA_31.h5
Tibia	Proximal	E17	213545	260.717	863.819	Tibia_WT_E17_p0m0_wt_NA_33.h5
Tibia	Proximal	E17	195248	249.298	856.68	Tibia_WT_E17_p0m0_wt_NA_34.h5
Tibia	Proximal	E17	219661	264.424	906.653	Tibia_WT_E17_p0m0_wt_NA_35.h5
Tibia	Proximal	E18	314456	316.377	1242.19	Tibia_WT_E18_p0m0_wt_NA_103.h5
Tibia	Proximal	E18	326535	322.396	1235.05	Tibia_WT_E18_p0m0_wt_NA_54m.h5
Tibia	Proximal	E18	320215	319.261	1213.63	Tibia_WT_E18_p0m0_wt_NA_55m.h5
Tibia	Proximal	E18	302275	310.189	1256.46	Tibia_WT_E18_p0m0_wt_NA_95m.h5
Tibia	Proximal	E18	291624	304.675	1263.6	Tibia_WT_E18_p0m0_wt_NA_q1.h5
Ulna	Distal	E17	70739.9	150.057	963.765	Ulna_WT_E17_p0m0_wt_NA_11.h5
Ulna	Distal	E17	66509.7	145.502	885.236	Ulna_WT_E17_p0m0_wt_NA_12.h5
Ulna	Distal	E17	80066.5	159.643	1020.88	Ulna_WT_E17_p0m0_wt_NA_13.h5
Ulna	Distal	E17	73237.2	152.683	828.124	Ulna_WT_E17_p0m0_wt_NA_31.h5
Ulna	Distal	E17	76753.8	156.306	906.653	Ulna_WT_E17_p0m0_wt_NA_83m.h5
Ulna	Distal	E17	67274.2	146.335	785.29	Ulna_WT_E17_p0m0_wt_NA_q1.h5
Ulna	Distal	E17	71453.4	150.812	820.985	Ulna_WT_E17_p0m0_wt_NA_q3.h5
Ulna	Distal	E18	105753	183.473	1213.63	Ulna_WT_E18_p0m0_wt_NA_103m.h5
Ulna	Distal	E18	96732.2	175.473	1213.63	Ulna_WT_E18_p0m0_wt_NA_121.h5
Ulna	Distal	E18	96936	175.658	1163.66	Ulna_WT_E18_p0m0_wt_NA_14p.h5
Ulna	Distal	E18	104428	182.32	1299.3	Ulna_WT_E18_p0m0_wt_NA_3m.h5
Ulna	Distal	E18	111818	188.66	1242.19	Ulna_WT_E18_p0m0_wt_NA_54m.h5
Ulna	Distal	E18	110136	187.236	1220.77	Ulna_WT_E18_p0m0_wt_NA_55m.h5
Ulna	Distal	E18	102033	180.216	1213.63	Ulna_WT_E18_p0m0_wt_NA_56m.h5
Femur	Distal	P32	3325536	1028.86	6048	Femur_WT_P32_p33m3_wt_R.h5
Femur	Distal	P32	3449952	1047.93	6012	Femur_WT_P32_p33m4_wt_R.h5
Femur	Distal	P40	3328128	1029.26	6804	Femur_WT_P40_p33m3_wt_R.h5
Femur	Distal	P40	3411072	1042.01	6840	Femur_WT_P40_p33m4_wt_R.h5
Femur	Distal	P14	2069712	811.671	3888	Femur_WT_P14_p33m3_wt_R.h5
Femur	Distal	P14	2234304	843.327	3960	Femur_WT_P14_p33m4_wt_R.h5
Femur	Distal	P16	2207088	838.175	4284	Femur_WT_P16_p33m3_wt_R.h5
Femur	Distal	P16	2440368	881.359	4428	Femur_WT_P16_p33m4_wt_R.h5
Fibula	Distal	P32	196992	250.409	5652	Fibula_WT_P32_p33m1_wt_R.h5
Fibula	Distal	P32	186624	243.73	5508	Fibula_WT_P32_p33m3_wt_R.h5
Fibula	Distal	P32	190512	246.256	5472	Fibula_WT_P32_p33m4_wt_R.h5
Fibula	Distal	P40	176256	236.863	5652	Fibula_WT_P40_p33m1_wt_R.h5
Fibula	Distal	P40	181440	240.321	5508	Fibula_WT_P40_p33m3_wt_R.h5
Fibula	Distal	P40	206064	256.11	5580	Fibula_WT_P40_p33m4_wt_R.h5
Fibula	Distal	P14	221616	265.599	3996	Fibula_WT_P14_p33m1_wt_R.h5
Fibula	Distal	P14	212544	260.105	3924	Fibula_WT_P14_p33m3_wt_R.h5
Fibula	Distal	P14	266976	291.515	3960	Fibula_WT_P14_p33m4_wt_R.h5
Fibula	Distal	P16	203472	254.494	4608	Fibula_WT_P16_p33m1_wt_R.h5
Fibula	Distal	P16	195696	249.584	4536	Fibula_WT_P16_p33m3_wt_R.h5
Fibula	Distal	P16	199584	252.051	4392	Fibula_WT_P16_p33m4_wt_R.h5
Fibula	Proximal	P32	633744	449.14	6048	Fibula_WT_P32_p33m1_wt_R.h5
Fibula	Proximal	P32	562464	423.129	6120	Fibula_WT_P32_p33m3_wt_R.h5
Fibula	Proximal	P32	463968	384.299	6516	Fibula_WT_P32_p33m4_wt_R.h5
Fibula	Proximal	P40	546912	417.238	6732	Fibula_WT_P40_p33m1_wt_R.h5
Fibula	Proximal	P40	530064	410.761	6696	Fibula_WT_P40_p33m3_wt_R.h5
Fibula	Proximal	P40	513216	404.18	6660	Fibula_WT_P40_p33m4_wt_R.h5
Fibula	Proximal	P14	304560	311.359	4140	Fibula_WT_P14_p33m1_wt_R.h5
Fibula	Proximal	P14	277344	297.122	4104	Fibula_WT_P14_p33m3_wt_R.h5
Fibula	Proximal	P14	338256	328.131	4104	Fibula_WT_P14_p33m4_wt_R.h5
Fibula	Proximal	P16	272160	294.332	4284	Fibula_WT_P16_p33m1_wt_R.h5
Fibula	Proximal	P16	285120	301.258	4284	Fibula_WT_P16_p33m3_wt_R.h5
Fibula	Proximal	P16	294192	306.013	4572	Fibula_WT_P16_p33m4_wt_R.h5
Humerus	Proximal	P32	2873232	956.336	5004	Humerus_WT_P32_p33m1_wt_R.h5
Humerus	Proximal	P32	2700864	927.206	4896	Humerus_WT_P32_p33m2_wt_R.h5
Humerus	Proximal	P32	2739744	933.856	4968	Humerus_WT_P32_p33m3_wt_R.h5
Humerus	Proximal	P32	2843424	951.362	4968	Humerus_WT_P32_p33m4_wt_R.h5
Humerus	Proximal	P40	2928960	965.566	5616	Humerus_WT_P40_p33m1_wt_R.h5
Humerus	Proximal	P40	2682720	924.087	5364	Humerus_WT_P40_p33m2_wt_R.h5
Humerus	Proximal	P40	2615328	912.406	5436	Humerus_WT_P40_p33m3_wt_R.h5
Humerus	Proximal	P40	2731968	932.53	5472	Humerus_WT_P40_p33m4_wt_R.h5
Humerus	Proximal	P14	2220048	840.633	3420	Humerus_WT_P14_p33m1_wt_R.h5
Humerus	Proximal	P14	2024352	802.727	3276	Humerus_WT_P14_p33m2_wt_R.h5
Humerus	Proximal	P14	2007504	799.38	3384	Humerus_WT_P14_p33m3_wt_R.h5
Humerus	Proximal	P14	2071008	811.925	3492	Humerus_WT_P14_p33m4_wt_R.h5
Humerus	Proximal	P16	2168208	830.76	3708	Humerus_WT_P16_p33m1_wt_R.h5
Humerus	Proximal	P16	2159136	829.02	3564	Humerus_WT_P16_p33m2_wt_R.h5
Humerus	Proximal	P16	2111184	819.763	3708	Humerus_WT_P16_p33m3_wt_R.h5
Humerus	Proximal	P16	2214864	839.651	3744	Humerus_WT_P16_p33m4_wt_R.h5
Radius	Distal	P32	782784	499.167	6768	Radius_WT_P32_p33m1_wt_R.h5
Radius	Distal	P32	681696	465.822	6588	Radius_WT_P32_p33m2_wt_R.h5
Radius	Distal	P32	747792	487.883	6624	Radius_WT_P32_p33m3_wt_R.h5
Radius	Distal	P32	715392	477.196	7272	Radius_WT_P32_p33m4_wt_R.h5
Radius	Distal	P40	670032	461.82	7236	Radius_WT_P40_p33m1_wt_R.h5
Radius	Distal	P40	590976	433.721	6948	Radius_WT_P40_p33m2_wt_R.h5
Radius	Distal	P40	615600	442.664	7056	Radius_WT_P40_p33m3_wt_R.h5
Radius	Distal	P40	664848	460.03	7164	Radius_WT_P40_p33m4_wt_R.h5
Radius	Distal	P14	769824	495.018	4824	Radius_WT_P14_p33m1_wt_R.h5
Radius	Distal	P14	653184	455.977	4572	Radius_WT_P14_p33m2_wt_R.h5
Radius	Distal	P14	677808	464.492	4860	Radius_WT_P14_p33m3_wt_R.h5
Radius	Distal	P14	681696	465.822	4860	Radius_WT_P14_p33m4_wt_R.h5
Radius	Distal	P16	698544	471.544	5436	Radius_WT_P16_p33m1_wt_R.h5
Radius	Distal	P16	710208	475.464	5148	Radius_WT_P16_p33m2_wt_R.h5
Radius	Distal	P16	689472	468.472	5364	Radius_WT_P16_p33m3_wt_R.h5
Radius	Distal	P16	715392	477.196	5364	Radius_WT_P16_p33m4_wt_R.h5
Tibia	Distal	P32	1303776	644.209	5076	Tibia_WT_P32_p33m1_wt_R.h5
Tibia	Distal	P32	1153440	605.93	5004	Tibia_WT_P32_p33m3_wt_R.h5
Tibia	Distal	P40	1336176	652.164	5148	Tibia_WT_P40_p33m1_wt_R.h5
Tibia	Distal	P40	1209168	620.395	5148	Tibia_WT_P40_p33m3_wt_R.h5
Tibia	Distal	P14	930528	544.239	3816	Tibia_WT_P14_p33m1_wt_R.h5
Tibia	Distal	P14	889056	531.973	3600	Tibia_WT_P14_p33m2_wt_R.h5
Tibia	Distal	P14	900720	535.451	3672	Tibia_WT_P14_p33m3_wt_R.h5
Tibia	Distal	P14	988848	561.035	3744	Tibia_WT_P14_p33m4_wt_R.h5
Tibia	Distal	P16	984960	559.931	4104	Tibia_WT_P16_p33m1_wt_R.h5
Tibia	Distal	P16	929232	543.86	3888	Tibia_WT_P16_p33m2_wt_R.h5
Tibia	Distal	P16	938304	546.508	3996	Tibia_WT_P16_p33m3_wt_R.h5
Tibia	Distal	P16	925344	542.721	4032	Tibia_WT_P16_p33m4_wt_R.h5
Tibia	Proximal	P32	3865968	1109.31	7236	Tibia_WT_P32_p33m1_wt_R.h5
Tibia	Proximal	P32	3691008	1083.92	7056	Tibia_WT_P32_p33m3_wt_R.h5
Tibia	Proximal	P40	4110912	1143.92	7992	Tibia_WT_P40_p33m1_wt_R.h5
Tibia	Proximal	P40	3825792	1103.53	7668	Tibia_WT_P40_p33m3_wt_R.h5
Tibia	Proximal	P14	1923264	782.428	4572	Tibia_WT_P14_p33m1_wt_R.h5
Tibia	Proximal	P14	1797552	756.425	4320	Tibia_WT_P14_p33m2_wt_R.h5
Tibia	Proximal	P14	1944000	786.635	4536	Tibia_WT_P14_p33m3_wt_R.h5
Tibia	Proximal	P14	2013984	800.669	4644	Tibia_WT_P14_p33m4_wt_R.h5
Tibia	Proximal	P16	2223936	841.368	5076	Tibia_WT_P16_p33m1_wt_R.h5
Tibia	Proximal	P16	2063232	810.399	4788	Tibia_WT_P16_p33m2_wt_R.h5
Tibia	Proximal	P16	2226528	841.859	5040	Tibia_WT_P16_p33m3_wt_R.h5
Tibia	Proximal	P16	2236896	843.816	5148	Tibia_WT_P16_p33m4_wt_R.h5
Ulna	Distal	P32	382320	348.85	7632	Ulna_WT_P32_p33m1_wt_R.h5
Ulna	Distal	P32	305856	312.021	7452	Ulna_WT_P32_p33m2_wt_R.h5
Ulna	Distal	P32	343440	330.636	7596	Ulna_WT_P32_p33m3_wt_R.h5
Ulna	Distal	P32	355104	336.204	7740	Ulna_WT_P32_p33m4_wt_R.h5
Ulna	Distal	P40	329184	323.701	8136	Ulna_WT_P40_p33m1_wt_R.h5
Ulna	Distal	P40	251424	282.897	7884	Ulna_WT_P40_p33m2_wt_R.h5
Ulna	Distal	P40	296784	307.359	8028	Ulna_WT_P40_p33m3_wt_R.h5
Ulna	Distal	P40	291600	304.662	8172	Ulna_WT_P40_p33m4_wt_R.h5
Ulna	Distal	P14	329184	323.701	5220	Ulna_WT_P14_p33m1_wt_R.h5
Ulna	Distal	P14	274752	295.73	4896	Ulna_WT_P14_p33m2_wt_R.h5
Ulna	Distal	P14	311040	314.654	5148	Ulna_WT_P14_p33m3_wt_R.h5
Ulna	Distal	P14	316224	317.265	5328	Ulna_WT_P14_p33m4_wt_R.h5
Ulna	Distal	P16	303264	310.696	5760	Ulna_WT_P16_p33m1_wt_R.h5
Ulna	Distal	P16	256608	285.799	5472	Ulna_WT_P16_p33m2_wt_R.h5
Ulna	Distal	P16	241056	277.003	5652	Ulna_WT_P16_p33m3_wt_R.h5
Ulna	Distal	P16	301968	310.031	5796	Ulna_WT_P16_p33m4_wt_R.h5

## Sheet: Summary
Distance from longitudinal origin (um)	E17.5		E18.5		P14		P16		P32		P40
	mean	std	mean	std	mean	std	mean	std	mean	std	mean	std
F-D	755.544	40.2368	1054.53	31.5827	3924	50.9117	4356	101.823	6030	25.4558	6822	25.4558
Fib-D	786.718	50.3287	1084.11	36.2683	3960	36	4512	109.982	5580	101.823	5580	101.823
Fib-P	788.146	76.3239	1119.8	56.7283	4116	20.7846	4380	166.277	6084	50.9117	6714	25.4558
H-P	855.788	78.8009	1173.47	28.0252	3393	90	3681	79.8248	4959	45.299	5472	105.981
R-D	882.559	92.6843	1270.74	42.6637	4779	139.04	5328	124.708	6660	95.247	7080	145.492
T-D	722.824	12.1922	1029.44	70.5642	3708	92.9516	4005	90	5040	50.9117	5148	0
T-P	890.59	37.038	1242.19	19.551	4518	139.427	5013	156.576	7146	127.279	7830	229.103
U-D	887.276	84.0377	1223.83	40.773	5148	224.82	5676	177.584	7605	118.945	8055	129.383
Equivalent Radius (um)	E17.5		E18.5		P14		P16		P32		P40
	mean	std	mean	std	mean	std	mean	std	mean	std	mean	std
F-D	279.199	9.9124	331.903	4.88959	827.499	22.3844	859.767	30.5353	1038.39	13.484	1035.63	9.01331
Fib-D	116.332	8.52833	126.576	2.78102	272.406	16.7751	252.043	2.45517	247.069	4.7226	238.592	2.4452
Fib-P	125.175	1.75613	143.787	6.15351	312.204	15.5221	300.534	5.87434	436.134	18.393	413.999	4.57988
H-P	300.567	10.3271	357.048	8.29793	813.666	18.7437	829.798	8.15093	942.19	13.8827	933.647	22.8227
R-D	170.562	6.80065	206.548	6.77519	470.327	17.0284	473.169	3.92401	484.291	16.9601	446.068	14.3557
T-D	199.659	3.94448	238.992	3.47773	543.175	12.9775	548.255	7.94387	625.069	27.067	636.28	22.4641
T-P	258.711	6.53564	314.58	7.13495	781.539	18.4702	834.361	16.0092	1096.62	17.9551	1123.73	28.5544
U-D	151.62	5.09763	181.862	5.1627	312.232	14.6491	302.175	14.1865	331.928	15.3036	304.655	16.7678
